# Supplementary material for: HLA alleles shape distinct biases in the usage preferences of TCR Vβ segments
Source: Front Immunol. 2026 May 29;17:1816068. doi: 10.3389/fimmu.2026.1816068 (PMC13261014; doi:10.3389/fimmu.2026.1816068)
Supplement: Supplementary file 1 [file DataSheet1.csv]

	TCRBV04-01	TCRBV27-01	TCRBV04-03	TCRBV04-02	TCRBV13-01	TCRBV05-08	TCRBV05-01	TCRBV05-06	TCRBV05-05	TCRBV05-04	TCRBV12-05	TCRBV09-01	TCRBV16-01	TCRBV25-01	TCRBV19-01	TCRBV06-04	TCRBV29-01	TCRBV06-05	TCRBV06-06	TCRBV06-01	TCRBV06-02	TCRBV02-01	TCRBV11-02	TCRBV11-03	TCRBV30-01	TCRBV15-01	TCRBV11-01	TCRBV24-01	TCRBV07-09	TCRBV28-01	TCRBV07-06	TCRBV07-07	TCRBV07-08	TCRBV20-01	TCRBV07-02	TCRBV07-03	TCRBV18-01	TCRBV14-01	TCRBV10-03	TCRBV10-02	TCRBV10-01
DPA1*01:03+DPB1*02:01	0.023237148321400877	0.018720824957416993	0.017413356660644898	0.01658523857607433	0.02212386744034917	0.019754907650624345	0.011661671143856233	0.02233572904226681	0.025685285592609294	0.011406264675536596	0.02695463770711599	0.011021618069411206	0.06336168258440471	0.02259383168533878	0.02965875431812704	0.03159086703127145	0.030793712116036705	0.02609215358459272	0.03458899356719559	0.03374950585534714	0.03235603613152415	0.01804401358036401	0.024842867460231934	0.008499043697441441	0.044958817343361074	0.022457395230546667	0.015511217870132881	0.014362807822641252	0.0237035222232866	0.020417251460836724	0.04161848749672254	0.020006412712862392	0.0181901722867726	0.015512790401301222	0.03809207779265388	0.022969801159148397	0.019888827731489853	0.055840637654409365	0.009734931389223682	0.020599489635066907	0.013063348340361323
DPA1*01:03+DPB1*04:02	0.018804335517877722	0.019800041214083217	0.01162845628349887	0.015250893729073248	0.03932990583906916	0.013826173466813748	0.011807291495410571	0.016943601122413793	0.03189797800218299	0.007008368336464457	0.0379493471274456	0.011743954091494308	0.01358532791420758	0.02013245037749867	0.02734016531418963	0.0244402696421884	0.07469346827607559	0.024808443449284002	0.04560309397773271	0.030555374960698604	0.02660967142335888	0.018999680383193527	0.025058689996166127	0.01565630534045156	0.03343680291569352	0.02359825825593485	0.029918551380287005	0.01170900356014583	0.02053382744952375	0.011251046946733937	0.06402881672934327	0.03051355235369209	0.0199736761150678	0.015483799771415478	0.03398494614441869	0.018837553184268125	0.016941625923784422	0.04244819746527781	0.010142517399290086	0.017930217741427144	0.01579431938282289
DPA1*01:03+DPB1*04:01	0.021525677221919018	0.021945578310388597	0.0180319100052946	0.017361469466913755	0.022113113531623416	0.017061798990392812	0.010286008117048748	0.017840352052480482	0.027021515729408276	0.007840825511036115	0.025814536353807312	0.012171717421293356	0.016910369382777676	0.039722257396043875	0.032491463087835924	0.02970458205412336	0.020815868040833314	0.02613108730210905	0.05128273960365988	0.020398630104305975	0.04541994784817878	0.019287612437129537	0.02111420682763169	0.010313730213743435	0.04347680757617041	0.04022979662583569	0.012838441590834974	0.024226573332059465	0.03187638310961174	0.01890009534448214	0.01328578474204703	0.01661807134005242	0.01931396549936718	0.014024517703537619	0.04337025758529711	0.023575107206328307	0.017338861249116048	0.0478228255375573	0.01570132554247525	0.04046635536133868	0.024327833643909866
DQA1*05:05+DQB1*03:01	0.02721429387350841	0.017526002694630772	0.04437404100276274	0.06191443337878167	0.007916606251333383	0.0361669917652712	0.022321625936403546	0.04580771033131771	0.03877612093497947	0.02695116315911738	0.017452051521166273	0.04166063035134209	0.014002342458852488	0.025255216866113064	0.016706843601245462	0.009033053457654955	0.022472984076773755	0.01744030004245484	0.010751773974044507	0.049914233781943984	0.010295618139267887	0.018233595763722295	0.024425523675626074	0.02744253796592434	0.008595440226234381	0.034999032339981716	0.03284068763118675	0.014456699850409526	0.012928754948090083	0.018034189797262488	0.016957933898722417	0.033182757270011604	0.018746428576845536	0.042380596361195524	0.01779720690016344	0.02059871860398559	0.013263882372003153	0.036766672106039545	0.02103812802956298	0.014230034415877692	0.009127141668189283
DPA1*01:03+DPB1*03:01	0.022802996764622524	0.023739309832683797	0.014670147977216719	0.024759651302103912	0.03446808850910603	0.019779047740657148	0.012043037322341936	0.017914142564661104	0.022987970526293606	0.0062523242953541995	0.04924889708425012	0.012020295215327846	0.008391909919640807	0.018379173595776722	0.03590927501987066	0.023935248826256257	0.04068001117965322	0.03811820898559067	0.050090484812780604	0.02489189470053804	0.024501297475973065	0.016359241461359315	0.03335598831432075	0.011592197738844139	0.03510764428707912	0.02117400480844437	0.016121861184661954	0.022431539095044178	0.03482167384912211	0.015304246231698574	0.024171268277459614	0.02710216310909753	0.021177355578927762	0.028097430331386217	0.028650315243213473	0.022474872157667802	0.016119805331014026	0.044152333118392624	0.008777211803583278	0.02700650717460014	0.020418927253384303
DQA1*01:03+DQB1*06:03	0.013436295534975213	0.016328217827935688	0.03615087196169958	0.028706734740783373	0.022510147434616344	0.029957569971016413	0.017064083921607864	0.0619202174192586	0.026979904657605663	0.019451210221332935	0.03169236541904451	0.022124734222248955	0.010414813242785925	0.016339774144796416	0.020615245084895113	0.00864833486182344	0.020049796052317	0.021796027882685327	0.010814924621067078	0.021495651835161507	0.021698363621849175	0.02316440649282422	0.03993059384149987	0.059556355848586845	0.053222428770765835	0.0364134664708967	0.02686185879621026	0.013513534239764839	0.01718271030377853	0.015105072656502055	0.021048799470113847	0.02264764874059306	0.02726981665695641	0.04366493822652006	0.023292417199289893	0.0170148767263838	0.010967886350572812	0.027293601552610396	0.013169598733431204	0.015205490210409036	0.01527921403278432
DQA1*01:02+DQB1*06:02	0.01150041347434921	0.016871863952928952	0.043969981182706896	0.048800804170777735	0.01690032500032017	0.03733465563167809	0.020519080098410535	0.06096696090186056	0.015615518237395782	0.024615183789214772	0.02027887518241763	0.025843518582813595	0.012586155484333983	0.012412014995963887	0.024788716717872975	0.013019574908273733	0.02265495355106294	0.01580661515755031	0.011624686346471142	0.027687939613864412	0.008643437091810004	0.024746046714293302	0.029238992225389147	0.032987633857350644	0.04731548565885865	0.056593704205107113	0.035054054514052024	0.014156419270729923	0.018188657910364846	0.01740966314941286	0.02601997093926749	0.017709589326091544	0.03229108162814202	0.04043478966275644	0.021465071385040363	0.013254783647922498	0.007439295858002552	0.035771308729866294	0.008015469191702325	0.018986371713381637	0.01048033634019091
DPA1*01:03+DPB1*06:01	0.01186280198920605	0.027928746134708703	0.012699813799136216	0.02180693147151024	0.03229172378923874	0.028010722391536364	0.015369679338958017	0.02150428837796536	0.02054778942278362	0.003391056873787389	0.030637300498561178	0.01041648918883515	0.017826701935501954	0.013478041319901265	0.039540378385383955	0.020783352146199252	0.03592253578715041	0.027644408014370986	0.03288500186072081	0.02562369364094939	0.02649008879148039	0.013844467291674135	0.026061176388418192	0.029267881646411944	0.049652792228222886	0.0187376068105186	0.015181758838102893	0.016306945505357565	0.05307359062310118	0.015482323686724694	0.03133480815305763	0.0191111617740446	0.028551413099539	0.012559181053524375	0.04164806662100149	0.029479321022654183	0.026562033852122167	0.048132270127735126	0.009098339191544342	0.020520512807416312	0.018732804120943178
DPA1*02:01+DPB1*14:01	0.022556854976233696	0.02538834290265563	0.008740900417189005	0.021237303716318087	0.052140132343294315	0.01649736637573228	0.015131855314424915	0.01987123329609502	0.03036188690747295	0.007815238405311523	0.02649375190220735	0.007717384712300974	0.042810754698743125	0.022471100051206866	0.028572158314018204	0.03665708621930987	0.026843258125801354	0.026995549241368617	0.041440627666076105	0.0239884170578284	0.021243818945108663	0.024421066267573333	0.0317913478031471	0.011609735216004259	0.03411213349031384	0.02039931837989756	0.01846195094477534	0.016568387293599145	0.02933238489896139	0.012370403446725325	0.01837125325507061	0.014434837244656246	0.02276863117307038	0.012043548568789713	0.034736702949505226	0.02017372851053159	0.020923438618577313	0.07877913562282886	0.012061469967536282	0.029485910806174114	0.012179593953565404
DQA1*01:01+DQB1*05:01	0.010989684081261738	0.012280767079406705	0.025211384578135747	0.01819057396198275	0.011760709187231062	0.043971058626614004	0.02926284529054938	0.02216193073713185	0.020363298083805395	0.01655728464377724	0.020846392053610458	0.02032315172033149	0.015602782199988705	0.023135309285733877	0.04555331136423605	0.02436238912960596	0.050083202430466864	0.016571869323982986	0.020704596752146864	0.037665271446900045	0.013855254824447013	0.013134915812677011	0.03356597241589863	0.05555418055840873	0.038085763061653434	0.024838910249390875	0.026354875383093383	0.007807419551330829	0.012944546832258248	0.01572985763646454	0.015547179260819341	0.048568047669683076	0.018179681637313025	0.017929344889892364	0.03926874784367541	0.03185184244674237	0.019825052072773488	0.027059445417219493	0.01716035424175667	0.015725813461931522	0.0214149827556714
DPA1*01:03+DPB1*01:01	0.03387269364540826	0.022599006138739317	0.022619792847986483	0.02878831754948605	0.046102416115108395	0.02599631102591841	0.013718972184756258	0.024042884921102146	0.026603037114673402	0.0060737083256234645	0.07977463578240201	0.016604506054005146	0.016658783022359274	0.02867345786923451	0.03377751575761846	0.016473787035915066	0.027424089272254648	0.01851587254528309	0.042471964318900615	0.024537231713996223	0.015302131155183142	0.030190609376809858	0.03121415108077389	0.006224319513910711	0.031123372430528692	0.03145001766465046	0.017413136383483945	0.013188062623632854	0.023423042042491644	0.02148584281601507	0.0245494748523511	0.009921717384370064	0.024413861759778086	0.01550921956561623	0.04022361880298359	0.020971088731528958	0.016899188240157733	0.028996408145967177	0.011243207939552927	0.020161261018865284	0.010767285230577236
DQA1*03:01+DQB1*03:02	0.008887631242989365	0.01542745481804252	0.021548458471254243	0.027191764953707297	0.010413514672215674	0.02586150766113151	0.025856373997611332	0.016662348682137652	0.0183245876224059	0.013669454726225721	0.009650224912209718	0.015961527884348164	0.016863143073365235	0.011055055259042811	0.01670921237861542	0.0183115498773562	0.022041091971951882	0.03852213998171486	0.014852550228044745	0.03562224059740027	0.017807087179097382	0.023207864929135322	0.03204782708391536	0.02319794259684213	0.034865948259586596	0.010501129929225552	0.0250485400325365	0.027799781822333954	0.020608431435051297	0.046341983595367814	0.022965741271569935	0.030815072746816732	0.015165014221095027	0.012582883600487161	0.03028658140132423	0.03957834848435386	0.07419504314677518	0.028242697511782766	0.027356962083631874	0.024762278809900944	0.049191006847399764
DPA1*02:01+DPB1*17:01	0.031733126127907386	0.01942129724674367	0.011124203939657375	0.020848816701386313	0.03516204649238324	0.01624131726261447	0.018053042211107175	0.024357490077705553	0.03382761995917146	0.016004679298275898	0.028823529072344374	0.009898474217864373	0.017806603678843434	0.027218362259574694	0.03450056378832375	0.028637568890630283	0.01794101792398781	0.02963561925429872	0.051017215562132	0.022587641397205517	0.025435355421246177	0.03207267398529721	0.024425060188280872	0.012151849508964398	0.042130093937954124	0.02916500284662352	0.010579983177572867	0.017557267645006328	0.03523611354708573	0.012962099959045221	0.017285849474204636	0.028276492790768465	0.01689584251921942	0.012971308667117489	0.029301069455855575	0.017319964178904763	0.024065341144800863	0.07582226671225556	0.009648086525191262	0.020497377482965384	0.011360665469482691
DQA1*01:05+DQB1*05:01	0.011208209265071437	0.008915015906703303	0.03413209528114082	0.033995971197517516	0.026857856737508918	0.02269578121727457	0.014876474900607525	0.04472356480235048	0.01657482411647014	0.013138499214056711	0.044103167929965735	0.010433741403992208	0.016347636620192032	0.014307789310939218	0.021487947713881225	0.006126099505881247	0.019750669175495124	0.024493848859934473	0.03364880807619769	0.02353923438954384	0.008724674196051352	0.01368230269154087	0.038302704321527735	0.09054306702805608	0.07197687082273256	0.03428251663609442	0.02865371097625969	0.005748637863627252	0.010196991426898562	0.013100357190889225	0.021159399884989865	0.02037342396240745	0.031463038102893116	0.04947904903024597	0.028028855354633855	0.022225750624455264	0.008024299181094527	0.023894677496813822	0.010664349777965496	0.009712487454782894	0.018405600351315592
DQA1*03:03+DQB1*03:01	0.017222801405227393	0.013089621369851277	0.0344299093394509	0.042527264273002095	0.015525332836538721	0.03513041248127582	0.027654316191760314	0.029479252664818774	0.04919774134879264	0.020697868074147932	0.010755174693929937	0.024088069450653515	0.01637972593915195	0.010384134479895595	0.01593788630978697	0.023017967362871233	0.01909049673631181	0.028824755848227888	0.014290442352616605	0.03440657584723169	0.020568941526701794	0.022163039900654366	0.028317666387243447	0.01967160139507611	0.021053550248001412	0.021311926487431264	0.038233597974689934	0.02307195669429649	0.019314170468653528	0.044964406292239766	0.021032672989980256	0.02445847034377121	0.01842358321491955	0.02400783200929278	0.032777246940470225	0.024706149165224248	0.03399792717106841	0.024464115662301014	0.01993240546793792	0.015639994959169328	0.019758995695334004
DRA*01:01+DRB1*11:04	0.022831294017458755	0.026952287628565868	0.026845011432691922	0.01969434426917804	0.012897703320721375	0.024895879096809653	0.02576609235918816	0.02671854987699273	0.03798254026365087	0.016061752295843723	0.04518242487420249	0.021324771677261104	0.032099725214404275	0.04593502447670187	0.026564251537548985	0.019176704686403003	0.0278435154016579	0.01934118359942624	0.026622329991387795	0.029612442596560387	0.021907297413139383	0.017649566883399834	0.02517583616655873	0.012423048683820851	0.017382317007705317	0.016396419289575054	0.025913578164041086	0.020352775858706346	0.01840524420535238	0.019908896558587668	0.019736952740374934	0.038714167329223545	0.024184123926587038	0.019474070575806936	0.022019550229876405	0.01503845980985107	0.01696653568639247	0.04674887070204003	0.021858162511719126	0.02837351329919598	0.017022784341390765
DRA*01:01+DRB1*14:54	0.015855250523695977	0.019676796309188966	0.021017762594983704	0.0209820998689737	0.012670491537391006	0.022757061767772063	0.021649983276255023	0.02149399849790856	0.04254129254007067	0.02235409201279104	0.056536706763557446	0.019401338271042255	0.028193855816171853	0.026305721214040154	0.023591338298972076	0.023908639526580303	0.026287230297796015	0.015235486419251439	0.0247390100016103	0.028590340973454042	0.01648145532527248	0.0317059770265157	0.01990381029263756	0.016827001143507478	0.022394666888267578	0.01863937577024025	0.029459850395609864	0.021719073056830678	0.013304646886939385	0.01257344702064864	0.01986577329553711	0.015829195872467276	0.020019699326582915	0.02643301503614933	0.021452357942057073	0.02597852753966095	0.027391795842660084	0.03246654540874516	0.04295359021434864	0.04855503522540445	0.022256663978410716
DRA*01:01+DRB1*03:01	0.015559658869229324	0.015159803007458651	0.02741669461354194	0.02354649799988577	0.00938449364932789	0.021055183734727673	0.06053066496351808	0.02844735895456036	0.03563223830074926	0.032338570126857424	0.024936968835479186	0.026950482300801958	0.01858501015271219	0.024300792256636755	0.012492018172646153	0.013680328689352527	0.03209163735456791	0.013873775146355346	0.01506341112422672	0.025309549025756994	0.021046092089349315	0.054290615948963165	0.0207004346188709	0.020350667761973924	0.011805806082807067	0.021768211814715655	0.02987385666720479	0.04054882674183994	0.018746919815876534	0.01832421840050551	0.015153898239419346	0.026550652919527653	0.016683033622431728	0.028261630928281673	0.029467243959260706	0.03312054499854219	0.03442666202838891	0.02836420221065075	0.018608105090969246	0.018053770318462777	0.01749946846356593
DRA*01:01+DRB1*04:04	0.013637418191631556	0.023406617476385165	0.02374537787880139	0.02248656461874373	0.01679810111027963	0.02907594445929007	0.02644390745430016	0.021475842055231963	0.04062625757228008	0.01795433625978448	0.0217344906766771	0.01783816935780886	0.03844693790202116	0.024081142825231636	0.027541494282590236	0.019631940628701113	0.029586379963885617	0.02504059901033283	0.024365340429416123	0.029053713530677167	0.023052602387927498	0.021664993543714338	0.027860459279927034	0.024528105120569525	0.01998257951891206	0.01569378292678747	0.03282489528125978	0.022712194244428826	0.01812219115668235	0.017860164504543894	0.020547954320950336	0.028963394908918635	0.022959089207724624	0.014854546984166198	0.02768480823704784	0.027578440797405845	0.03361791712790709	0.03318902371217853	0.02027975191118077	0.02887424488497755	0.024178284258719786
DRA*01:01+DRB1*07:01	0.014932694151694053	0.020334131115100507	0.01272173756840046	0.014340147431176072	0.006851000535955746	0.021048883954037114	0.023329769382099276	0.02139087005628261	0.03545500018962816	0.009557181792316093	0.017899778511206922	0.01729907943724309	0.02579413241070691	0.016946518234771692	0.02330802186141474	0.013985707616899006	0.018500273867899174	0.039170156749119486	0.03017632106211788	0.031204909927587666	0.018954156285783	0.021656308959276078	0.029557069940130166	0.014353628200382842	0.016175700559699954	0.02149910318687515	0.018188930876244257	0.025231645500250907	0.025812128767067705	0.027709599451530634	0.033596995360982	0.0321348290793146	0.024816268349082467	0.016460397408538576	0.046571354210564166	0.025336207998935587	0.06531853437850921	0.06113954081004901	0.0146704961163902	0.03199695340358013	0.014573835301156647
B*51:01	0.07103780097266225	0.03129788356724912	0.11608397096248331	0.054039625339364614	0.031225348680345835	0.01595460191070947	0.012032123679091494	0.01769032916318958	0.022331810395750256	0.011052356073281857	0.02422506704022874	0.030340037324134324	0.023935691960324183	0.01227815794008535	0.016106632032134412	0.007715820162933078	0.015352414951037407	0.009511331964429442	0.015776317815888397	0.01900038360880614	0.008726339700238896	0.02125070374615113	0.03136916694505902	0.015502171251075544	0.01093518687733732	0.021687900622971303	0.01376288345955375	0.013416048927863109	0.024682846455814023	0.015549639505228547	0.05931532823177511	0.045940250826520104	0.043074324091833815	0.005941415285240237	0.011377637105337762	0.028142225722990015	0.005457565070881862	0.018574466337808522	0.012946092848062925	0.026377135677896305	0.008982965766231343
C*08:02	0.06354499599048434	0.09077170910433853	0.0304942737810482	0.028812904219811142	0.044539021168704826	0.04405053907115273	0.012818802238365911	0.013491340680650528	0.03185007376426398	0.023091433701911353	0.016804002515500783	0.021555526966476387	0.02143408122529045	0.019918049513096326	0.01716882574292126	0.01557523915905418	0.02969616948306068	0.01595303024349349	0.010380064635250192	0.024997130064482634	0.028986439185908864	0.023121859870926628	0.017927785781017176	0.014431683292330848	0.012018840384121444	0.04555498194355218	0.01665383761321845	0.011766347463353777	0.018662624133722886	0.023934943852875604	0.04307672013601716	0.030822071682507206	0.02196880114044342	0.00583613013724415	0.012685911632127074	0.011029272450228653	0.010817745873490584	0.021254404741411687	0.0149336110806067	0.0165303023309451	0.02103847200459255
DRA*01:01+DRB1*01:03	0.014173124304087624	0.02347220401676161	0.022279575462466842	0.015665775758214776	0.017552288618176422	0.027856230846430928	0.028706777607875905	0.016374386869938567	0.03907836517868767	0.012769430965799177	0.040539171311412506	0.0190383138238083	0.007575639357765536	0.04638136411411226	0.048782696064626006	0.01800591430540715	0.02686874321243817	0.01972670030407689	0.025322217829473533	0.04745522705071161	0.024047143543329538	0.010909811994804949	0.030597841804282638	0.017732443498072462	0.024228014708800604	0.02164627725119948	0.028257199283854645	0.01851429863997685	0.015185475524620701	0.02413848980657308	0.018360004590201966	0.026733217200242205	0.018919205590968546	0.007599828761736839	0.02861047905641833	0.01996614580891519	0.02652552250604013	0.05886805809566264	0.017153889857314957	0.029693124565032758	0.014689380909679988
DRA*01:01+DRB3*02:02	0.01658914586912763	0.01773449052530762	0.01836127580356927	0.018041783635715968	0.009897502468318444	0.017941825035861766	0.03942332044659671	0.020893637305477743	0.03634085203399861	0.03171248226586933	0.028851716502124657	0.02917964778494675	0.028874908047085618	0.026057675890467997	0.01837726671367872	0.034707452093454015	0.018289307621106303	0.015278745837952096	0.017457648011304776	0.02498715352593239	0.02137962456418282	0.027702058906655735	0.030883749128408626	0.016326743423238768	0.015136782591716915	0.030064027643062385	0.019745969402988377	0.01987193746166862	0.017035447591387073	0.017920725903071547	0.017302753846567362	0.039424355179586174	0.02023780773076767	0.014086063232244395	0.03162002821882961	0.021039218779529165	0.04801113487415389	0.044959243137847126	0.020560648825723567	0.03499825217499153	0.02269558996548235
DRA*01:01+DRB1*12:01	0.019202493104968178	0.019236565592777196	0.02247930874776345	0.014678261842470052	0.014811700946910998	0.028485274251191274	0.016104725342476756	0.03667177691954718	0.04725400960152351	0.011828422995561774	0.025633427046292307	0.019169855601638783	0.0325558777544229	0.03587782770496121	0.019873582272861554	0.014436621777362043	0.024441566912214514	0.024972490624118635	0.02847340862493171	0.021082586381771636	0.027595514427343128	0.02612043622306166	0.025712621878789567	0.018288999321553777	0.02470818137741956	0.019734300985423676	0.023018671486734022	0.027206446944306295	0.012709402072260536	0.0231386282916327	0.02980899834053932	0.016752774090333888	0.0346589607142622	0.024049511430238053	0.020235303965785406	0.020200415817630154	0.015468809943434537	0.03972076300710199	0.016253033513902847	0.04497051505096615	0.032377927071514934
B*44:02	0.07976694062190524	0.06746587915321357	0.04311366659099563	0.01665184366828318	0.024466366471361762	0.025534157179728928	0.00845645732586815	0.02686211615754554	0.038685802780260105	0.02491665759291406	0.011853377821012789	0.019141723553540244	0.029657264465001915	0.01685760561706044	0.10286612187598701	0.02092401323162909	0.020028488804850732	0.01147961202120332	0.013002265823874986	0.02548180432523228	0.016724547859811572	0.01711856302981056	0.015416639872624741	0.009071226276862328	0.009059318220864601	0.02227821325352074	0.019089611089852746	0.020259602102748818	0.03676764137419921	0.02698292458898871	0.04396817178427237	0.01920896371434262	0.019477247948177005	0.0053530991564521065	0.011443137216501847	0.013940811630725063	0.006577779237647023	0.022967739398677935	0.010452160516203549	0.015397130632515616	0.01123330601373207
A*02:01	0.014770229609671209	0.03172529202985657	0.03725702496390741	0.03680250383327229	0.07045960197218175	0.012753516871821488	0.004367280815985914	0.024310528414233538	0.019946692459628573	0.0337057452868197	0.007127025883570825	0.04076279338791803	0.014446085507223415	0.01953289121623652	0.023026611507032155	0.007471776930879679	0.03185947873718663	0.02494587067045234	0.034343411339433805	0.021186365907025526	0.015731440892746165	0.026069564776925444	0.02386566632317859	0.01656480437891624	0.0137273296175735	0.03976881803321823	0.03835660187135523	0.020606203843406647	0.020973602591504034	0.02095783493407516	0.025536820081038473	0.023774908373917762	0.0535589633717663	0.011810947411409548	0.006062945550671154	0.008324995274714234	0.005657959767104298	0.04059921443443551	0.007593619503455787	0.03738183175670716	0.03227519986754314
DQA1*01:04+DQB1*05:03	0.012315829088960615	0.01755553218653835	0.01653324272784763	0.022068249410625202	0.011896975308538808	0.021201540446787005	0.02057628116733365	0.022743733266070328	0.03940361532136988	0.022274805735399885	0.043681512606753674	0.02123183718252023	0.01653149670388313	0.021057743243960453	0.026495713082569077	0.022227427247358714	0.026245523967588866	0.021002176014459344	0.028736894193085075	0.028547980176000815	0.015569646448033332	0.04457844688768335	0.023273521352975335	0.025161216685513244	0.024330990235806225	0.020736184236003877	0.023464538112480237	0.02387375976608418	0.013556298026416759	0.012060874591194377	0.015629771517155236	0.014399639853584948	0.021322514204370164	0.04796249916362065	0.02284772734197317	0.032677467013822466	0.029482856271373165	0.028433034680276196	0.04401852297337371	0.03171597968272216	0.022576401877886634
DQA1*01:02+DQB1*06:04	0.021585720271155993	0.016660643140607008	0.05612902295003763	0.043221580253667825	0.0404063383710713	0.028194474782323335	0.011889864671690209	0.0656886454410909	0.026336318377390984	0.01671857563906245	0.03512741902955338	0.016968205741205573	0.010141054355950462	0.007500557987958308	0.012695031256959482	0.011611875376292933	0.017180043350766144	0.013437274410974849	0.007815926936336407	0.02154715204619658	0.012380949913755808	0.018979692180651254	0.01681441175029538	0.041456796527464305	0.04660718238229552	0.04639701427086742	0.040169436172448406	0.01235314459302549	0.007301073784319181	0.019997502643571655	0.029573949787144685	0.012683700714804923	0.03184707415030607	0.08000019546334526	0.01762212716605312	0.01580832818629293	0.004793412803141722	0.027449570182743823	0.010630964916310576	0.014225745367149455	0.012052002653721264
DQA1*02:01+DQB1*02:02	0.028014227744594337	0.014268500813148193	0.07485797978747813	0.0730495520929492	0.01388834219656694	0.039899686084482446	0.027837753086411426	0.036673489779669534	0.02478505485019887	0.02043126911580273	0.01690607218300417	0.02483331186417277	0.004976371058074798	0.0059299183137522405	0.010930198357211457	0.010878239615387371	0.03017235523122544	0.018404887011470455	0.009880311903019917	0.046380253584374705	0.008852903770145897	0.026200014254150097	0.02279112049617988	0.040851033377717685	0.014026539460877514	0.046847349441821	0.03400278429496291	0.014296881361905945	0.011372626468868753	0.0189997961908959	0.03876597644038667	0.010669862847612937	0.024669674662183175	0.032336235150950285	0.024984601932503975	0.031429422752184494	0.011507692274332437	0.024919362165494854	0.012162544559955439	0.010779163570264025	0.0065366398536116175
DQA1*02:01+DQB1*03:03	0.021323606686588528	0.015447704618746701	0.052974860519284156	0.07755455830917467	0.007628965233026681	0.041130855250459585	0.025219317885859776	0.040518982650236596	0.036611891602085604	0.01789769562964231	0.018303255034726837	0.035460799684603105	0.01831796753067274	0.008005867882158171	0.014981125865386968	0.015601044643274393	0.018634419554216873	0.015676164506281356	0.008914459390813577	0.048210734711762855	0.012547036537489132	0.02835586055482698	0.017046465788630397	0.03870478514913136	0.01692534091399806	0.03721642120069864	0.03809335409269411	0.01389343934717518	0.008775457451036833	0.015685405098203726	0.03951612997308515	0.015397839525219425	0.02442984665273397	0.02989971171210844	0.022950208072611878	0.023242643508990104	0.007302142035008651	0.04158181218535741	0.010145117429333345	0.01143962638594946	0.008437079196716426
DRA*01:01+DRB1*11:01	0.019367694189396836	0.024800339232928938	0.021829775279406015	0.014949876710338806	0.01450927051157887	0.02838317713431294	0.024642330217918545	0.028781615549850446	0.036128884560547934	0.015824056618466892	0.02580124365417991	0.019064121970811896	0.020993482254045112	0.032089679502411796	0.02565941450848792	0.027370881683022978	0.02997306592801192	0.020943100693877507	0.02382171611060251	0.028869365720242412	0.024385492299426582	0.022156138461559834	0.031327487071047724	0.017804542148253895	0.01711785140611274	0.01562576359158658	0.03695274676104944	0.022581296858345253	0.015564282224602998	0.021150305976895288	0.019687630223361795	0.026163360756419483	0.024405189598763873	0.023369992502361513	0.023702018758265615	0.01601697708979881	0.018256546752984503	0.05971917634662436	0.020684065438998287	0.042192756995857825	0.01733328670724338
DRA*01:01+DRB1*04:02	0.021044965141727618	0.023981420397232084	0.02990577508107528	0.02356539068435779	0.015267513774531718	0.030141856008824245	0.01943522663322734	0.031529769251609316	0.03197009815450316	0.021079490063223752	0.020527166027903113	0.015403436560821876	0.01821605865052766	0.02682128511556988	0.02262229448169668	0.01580155184161824	0.024205228418455516	0.024501662351386875	0.025179547036496424	0.03369293944666703	0.02859365952012632	0.017418040082901418	0.028039252839280538	0.016214707709864547	0.031089013001953072	0.024359575603196734	0.029313009940522373	0.029306975457928562	0.029113524344893213	0.02664344849176393	0.019041720161481424	0.017290923695473227	0.022405645293985976	0.02061041679731553	0.026623973761654384	0.01749135379042865	0.023943138969246405	0.04319481483177909	0.017950305482266716	0.02959293130095544	0.026870893801526647
DRA*01:01+DRB5*02:02	0.018776773332537987	0.016790881659014902	0.029883474660991498	0.02263382662704493	0.013535986645879914	0.029743729677849013	0.03056359600338916	0.022695637819739243	0.03848243133210963	0.015757632696667582	0.049192422113288926	0.024895921049094397	0.013372867456324895	0.035472853105919556	0.02555925324484018	0.02281395714945009	0.02691671337019312	0.019807381334582454	0.0223313008504882	0.025357451454645977	0.020213869126534653	0.01677646880796004	0.025845886170438336	0.03928686217884601	0.02415909547537578	0.02380606290414178	0.022218340190400962	0.01833896666713105	0.019508662453022022	0.01752833469741303	0.03211313139967177	0.026880781944273006	0.026331009809377887	0.017125175443076873	0.02139790866709665	0.016225668185895825	0.021880408337053958	0.043235743621930285	0.01858506356232574	0.02629979275005536	0.017658676023927414
DRA*01:01+DRB1*15:01	0.014292687237881496	0.022641326424400626	0.027722076496850243	0.018943555479835204	0.01824666515422718	0.019942544182990393	0.02633155659819985	0.020102366375557373	0.03177431844262129	0.026965322466840233	0.017280962800748277	0.038114453837375085	0.01976554692483619	0.03510096006055102	0.026064929944840824	0.03134440630029424	0.03544010115744364	0.02451273258805376	0.030969383889133957	0.03736413338750629	0.01648250076911717	0.02145657397448243	0.02042963003485976	0.01716632682405199	0.022126886493043254	0.02524452897528965	0.024772310505741878	0.017418949703684062	0.012737474143611795	0.02640753330108679	0.03397787063278643	0.01663722974349042	0.02547997395917746	0.023574698660316595	0.022777724545599533	0.015053322673873404	0.015159364630930953	0.05786877171469129	0.013187062932790481	0.03463309607654003	0.014488139954647396
DRA*01:01+DRB1*04:07	0.013589505242272657	0.021914168873082236	0.024108181421358958	0.02355357413883749	0.014819159776852123	0.025239514783458847	0.020534620572024667	0.020109716300120487	0.039586771121834646	0.020613485027600652	0.023271591625766575	0.015444562494808736	0.03019112672959886	0.02871007010963061	0.023910005650292034	0.02188681019206644	0.02989986467274367	0.01980592946481257	0.023819956971848834	0.03680229120730904	0.018279334106489815	0.01909583256586981	0.03433891456328639	0.023141591479886137	0.017696220075505434	0.01741289183082272	0.04356463572589321	0.01999923433949536	0.02020613087828303	0.01766595510510997	0.020805194541089422	0.024708336020402216	0.020534653211489343	0.016815478508460453	0.03183158724103904	0.024874570190420886	0.024310919756795345	0.04345057241898602	0.022497087111329996	0.03243111060397221	0.028528843349052917
DRA*01:01+DRB1*10:01	0.024081431498446413	0.01710528272240635	0.030238595568939722	0.02406772776130133	0.012892847070706264	0.021894096779625612	0.03264440175182877	0.019308223581696794	0.02824462558620474	0.025513408512567323	0.024824372088984477	0.022327637350987015	0.02520438908095015	0.037209521221836496	0.024206937245417465	0.021644955347162317	0.021724033421443783	0.015230387580034942	0.021084575610934953	0.045948199732477754	0.014318113420350985	0.021727987695314466	0.026455617037053503	0.02884531946034355	0.01354843619461662	0.021357331801427664	0.03779519884122702	0.019199267729833575	0.013730474270282608	0.018606561279677965	0.016397828767916	0.04511446844871659	0.02132261448619641	0.013976457059623304	0.0326147811473074	0.022480204465125487	0.0213460394164313	0.03161389076316223	0.017276755094446716	0.03275666899693492	0.03412033411005897
DRA*01:01+DRB1*04:01	0.019209019467876988	0.02725498004857499	0.01906384277547093	0.022253262238235923	0.012142827473261933	0.026947786121240692	0.02616677325010029	0.015850325068811077	0.0264418081712024	0.02248180285374912	0.02782110391053313	0.017028772582422587	0.023422821790617752	0.021553407853188395	0.020983259609671703	0.01993469796489727	0.02625286069525395	0.03291432121190598	0.025694090497820482	0.03428236617860461	0.018538697484077413	0.020409774276465047	0.03217902490058934	0.03419434956367636	0.02121735097396938	0.016916979584854365	0.024501617903610145	0.0222691354409602	0.020568882999406915	0.022242906517109674	0.022536181741209554	0.021087512020211877	0.019247734102106336	0.020477672480730902	0.035080558587041726	0.028199535478095828	0.04312792138871333	0.027893921379995957	0.022427971065329507	0.028848769223359938	0.0303333731250459
DRA*01:01+DRB1*09:01	0.020145928812019844	0.01523979510887163	0.015771017772527793	0.03419882236846989	0.008399862789797425	0.01654819903210918	0.01408602209278726	0.016587892442181545	0.026677959571359353	0.02440042257401557	0.017856077654510177	0.01478468631679918	0.0383720904622316	0.027772722423603024	0.016525604575182453	0.015406633597549837	0.02917959734175784	0.015804082688714367	0.023888964250794207	0.044101858500519134	0.013079054008798576	0.026161561021913977	0.024315839534171546	0.032475544475112764	0.01475071040209177	0.01380322205651545	0.024101996763721475	0.03186286281306648	0.015047773843299462	0.021929711153366494	0.022402496278515264	0.03239530758295167	0.022576077607888684	0.03790719669103133	0.027397968549891433	0.027630822320720602	0.01578559549787406	0.054974092629828226	0.022224361638459037	0.04742734936338795	0.03600221539159235
DPA1*01:03+DPB1*13:01	0.02066782894958851	0.02713807852595376	0.016523751797433532	0.025653067990974276	0.04011207092558498	0.018787335864566778	0.014691732234872622	0.014047433202954512	0.021453825973476785	0.00842751812769307	0.02114276811447767	0.01050219169688184	0.021159763063713703	0.019888858615164446	0.03946221731669411	0.026844294800812775	0.025470185781228564	0.025476358131432928	0.05105200947669694	0.015717771460115323	0.024080424164686986	0.02970148187765729	0.02695479697845548	0.008632706033758845	0.035366236339921094	0.04028478469607287	0.013358067188107265	0.018419675994247858	0.03406319812349934	0.024913339892148605	0.0126795961097469	0.014886623423737236	0.023672934797678662	0.013297231996958078	0.043556636531918956	0.031178271187361734	0.016618159394572358	0.05584288589318702	0.0239565420065671	0.0329019117448925	0.01141543357450643
DQA1*01:03+DQB1*06:01	0.02305006250909125	0.01399688327163188	0.034349849077229426	0.046589487167222506	0.020575676859606984	0.022340440950247526	0.016400956435353723	0.0559698358342853	0.03706894044949229	0.024969790804533182	0.018708113335710156	0.02681603056511917	0.029848502015501356	0.01388152450344316	0.020473936993576417	0.016100200385732802	0.015182074886048042	0.014727674961562505	0.014014334823042726	0.029872615983614105	0.00851873633430106	0.02570103378914701	0.020307805296685254	0.034620374747167205	0.019045516701569034	0.04828585985465149	0.04433701323612904	0.008887165427639435	0.009739579674717141	0.017703333182684897	0.04308939027253644	0.014726887768619234	0.026568834046191606	0.03326918124980922	0.02053746587709664	0.01726856063253916	0.008346772701076725	0.037458679999194125	0.02238284674925834	0.0267012284085019	0.01756680223844068
DQA1*04:01+DQB1*04:02	0.01759596527409267	0.021158061925643894	0.029153712475896144	0.024791631967565134	0.012895259911452421	0.03944214258228441	0.017098834790912232	0.031498144308642936	0.03689077496905902	0.016384551625242296	0.02238789070296919	0.018478580813943917	0.03208883243155547	0.03414313337215034	0.030713907231787265	0.021887503890598545	0.017317520030096165	0.021849647250733552	0.022580978355031166	0.0363706000005695	0.010780880097503649	0.01815283574644276	0.028019708643532957	0.019988753268296588	0.022347809434644587	0.015683666557625625	0.026090208321648507	0.02604602057452277	0.01672516579023154	0.018506012658159404	0.022197270417919156	0.016974135959996643	0.022010749927938306	0.024027951289580806	0.025904261035997276	0.014778463970595828	0.027006848496483927	0.04891437739815684	0.040579295419429874	0.03553722350632338	0.015000687574743333
DQA1*01:02+DQB1*06:09	0.016595320283044918	0.012029624210118302	0.052765755412481546	0.05465028265445943	0.034668501522726006	0.03498491686799123	0.010513424391925564	0.07301583004436052	0.02137249643673073	0.01865529676871072	0.01370512800120508	0.021219891221790393	0.0219458310997444	0.00845398097610993	0.015266127435863234	0.01070828406938236	0.021035267566374038	0.011623628411802978	0.005170756857679382	0.023616527604718215	0.009473272976197917	0.01849731550193609	0.01597494047103579	0.023333113614274308	0.026967273979038087	0.06067741147114976	0.03911804767054243	0.011916326506287388	0.006269170263170437	0.028370942493660213	0.0476710439773627	0.01654248151073601	0.03968991354841595	0.030959866773278905	0.018317802205898	0.016664218212676774	0.007091694440030869	0.03174319247406159	0.0073947940809452484	0.04125461906791779	0.020075686924164792
A*03:01	0.014582190046513597	0.019741151127484896	0.029403162090573542	0.03248358476373879	0.07035612086704084	0.010595342208861136	0.011223485942004473	0.037579210035657076	0.05193533582650467	0.03489101986701275	0.035413437495350975	0.09257675187753645	0.04641201645322874	0.03230474095713969	0.0196870021129116	0.009223242291503115	0.016845652318785258	0.009901469623991523	0.022056261142181455	0.020429927497375287	0.014717720943024142	0.014833925248686592	0.026682086392048297	0.017897597897787686	0.009510146413919817	0.022856084466548753	0.012813180940479344	0.010117643666368503	0.03152376116030835	0.01452581594561149	0.04646493861199155	0.016019963492688118	0.022462334181696395	0.007936399840191065	0.009556105930844718	0.010035304768896258	0.004142093377678871	0.02855158345470587	0.02176168048617823	0.023587941977246864	0.01636258625770362
B*27:05	0.025655097934876116	0.06221429193978727	0.04708804715336327	0.02506540638521117	0.07155334185872486	0.03742044301281998	0.00899672097364398	0.027259055734383315	0.031374372564260386	0.017950217580783183	0.02892979486625592	0.030745285484440298	0.02930830130913484	0.024961505016552896	0.02102821490514579	0.016918208310428815	0.030646100167014936	0.015576511339189563	0.01520038638248703	0.027268252550933327	0.023141959088059636	0.024164009604825204	0.01591989368200004	0.01141911007014133	0.00858277429390317	0.014818367408649008	0.011873072245087948	0.019351007885172272	0.033358169240651644	0.01902248492823867	0.028632126429495242	0.016424111811137634	0.026476469983839793	0.005193927893240185	0.0326175034600138	0.016185304003994278	0.0060741270564794005	0.04182908783722322	0.013646321631600915	0.020611625255707353	0.0154989907211021
DRA*01:01+DRB1*16:01	0.019310524057581338	0.01678644357200679	0.0331438049778563	0.022717850454012048	0.009883838981726003	0.028505295027370363	0.021983365703134892	0.02507209774582033	0.038803611765493115	0.02026584272402813	0.027785048021632206	0.019874295297209688	0.020855536619010354	0.0551023726016349	0.02967994171354746	0.018778636129216306	0.032790144462875585	0.016717270722200424	0.02059893309327937	0.035538425918889484	0.025316486022052935	0.01794769778548316	0.024068665113488912	0.034446891651328936	0.020675752507715774	0.021868001403113523	0.02478307829701931	0.012990001596043023	0.01773762301038911	0.01821492348449643	0.03115991982491477	0.027947789757499755	0.025215554731024947	0.017118105884359844	0.029318319884403688	0.021064819859217907	0.01601524738041812	0.0410683074324125	0.014279701362227535	0.02852449108821075	0.01604534233565372
DRA*01:01+DRB1*13:01	0.014790025187820029	0.021299010947918695	0.016822682407953624	0.012920532678010787	0.013735524975754825	0.0345656851814742	0.04739460598508621	0.033057589340013176	0.043242003675141596	0.028578713672882155	0.036288106502546484	0.02538198255670124	0.013012704596520798	0.03631060164135412	0.01854826466706528	0.0161622108525515	0.026132207185925908	0.026832388235379277	0.02185209261977965	0.03082311633763035	0.018197691027913597	0.03954192874721165	0.023492344841226916	0.014391040527230883	0.01931630044651234	0.02263508092389934	0.02266775391176954	0.027814359536757267	0.025190057630638314	0.024220856807693605	0.013397732718889575	0.022114401593936128	0.014886621277522598	0.023182090959895808	0.02540531492329075	0.02113077625219044	0.032052809372406815	0.03608303567811115	0.01721998167865682	0.018998377382369036	0.02031139451436751
DRA*01:01+DRB1*04:03	0.01630439858665275	0.026442317313473962	0.024236799741449995	0.02068172120730146	0.013860684045693147	0.02470507309245792	0.025441338890365907	0.021169966118985063	0.03691247964850948	0.017515173986715205	0.022631179813044917	0.02061509169870187	0.023465564731079868	0.026913870597563904	0.027674278657929163	0.024851099168346172	0.03397671009302501	0.01911914226793404	0.024922995968867077	0.035210884136156015	0.0272249707299866	0.020477557078509026	0.028778098678487185	0.01614489988312311	0.0204839266411787	0.014523900862916975	0.029703193129558714	0.02011912121042704	0.02040822359670455	0.020739188088505563	0.024454443569541708	0.021328183646843163	0.022656705626248077	0.016015443066870912	0.030503144998234435	0.026635078976805605	0.029513201142054215	0.038213185836861244	0.0259070591583821	0.037694828171569744	0.02182487614293839
DRA*01:01+DRB1*01:01	0.014140202997355716	0.017584607187464088	0.03111616988455027	0.016187672220402877	0.011542797261884934	0.036604385239147705	0.029575243567624154	0.0188937750060734	0.04402250305712791	0.021476619352198415	0.022609378019488074	0.021074888168505092	0.024984588508741308	0.029287754805895228	0.03558478183703529	0.029000827014869654	0.03349979865271568	0.017606392701242347	0.02079238269811444	0.04557571674012958	0.018647138557363826	0.0177485046223143	0.029811124969579564	0.01958203493020684	0.023229725354719885	0.019086186385833773	0.031090177012504463	0.017194589140911338	0.01509514144177296	0.016594076455256766	0.020677690572109844	0.02899580134805886	0.01890698322167532	0.013977790494844806	0.034400998351073006	0.025431897900206488	0.021303496452773418	0.03770563461007709	0.01928999621922025	0.032821098780922736	0.017249428258008632
B*18:01	0.08568850994105222	0.12165447833089395	0.04477562003272187	0.022115556179684328	0.018809337622462636	0.014962668513132436	0.011531765303256775	0.013869546391539013	0.020925557356498307	0.012952137162468699	0.01880740885799438	0.023654210195886538	0.014259489850103129	0.036737490484669705	0.022796123859172825	0.014138246301291884	0.015511413057767062	0.015276397223788457	0.01725564063609168	0.02058679578039316	0.023278374633496517	0.018219920810359932	0.029971825632833408	0.0146672781066956	0.01401777195281604	0.013969508141816408	0.011861398817998824	0.011159369282464422	0.03113071613718633	0.012533801433130601	0.058873225448604134	0.034395576435559995	0.0237017596187733	0.00607150612758245	0.010864065290710274	0.019438330205296683	0.010778959655975199	0.0222175452763431	0.023524448460353484	0.030975289007584585	0.012040936443549796
A*11:01	0.020523601951039347	0.029235934831335287	0.020618297526247883	0.01918559854334927	0.08591436616612008	0.012992790833659342	0.009432696208219675	0.045457141940361274	0.026353053464509158	0.008732637936546836	0.023267023209620007	0.0624666656049432	0.04063280990182811	0.01579707110045888	0.02078213702265973	0.01110280556856154	0.04131576037873423	0.01269768037120718	0.03069469331525952	0.02024081443913096	0.015209345426399493	0.022859246748643498	0.04749492478478665	0.013988279025085475	0.01038310377943536	0.0259555597578442	0.012303346949004212	0.015516929963026418	0.018529819617435637	0.022490153667398934	0.026127769209423366	0.01759174386668071	0.03623033771032785	0.008898992567682156	0.008964362206175944	0.021699431176064373	0.006392553914437351	0.02538091044367736	0.02405490555502758	0.03917083179197109	0.023313871525680555
DRA*01:01+DRB1*13:03	0.013013980068164883	0.032959885834799814	0.0236657374234613	0.021572310036066366	0.01333936312099024	0.026094592834273896	0.023298949199969454	0.02920234953469415	0.034846498017202986	0.009484589038344522	0.03278490783864974	0.015303557435272194	0.031363705325371034	0.031425430229697855	0.021470825603453387	0.020969933752592533	0.020256702684427547	0.025433683473588733	0.03516760670399288	0.024017310817953583	0.03484072353971606	0.016879760497341276	0.027842911563290905	0.014475925682205794	0.018625182994375173	0.024989406887558793	0.04180947318029638	0.02312270360133519	0.017881228835390294	0.021290551505608817	0.02120362202237781	0.02036810666529194	0.020727225836343444	0.02838347419621152	0.02196450075276711	0.013899663010774499	0.020474025173457755	0.04236564485957793	0.020464389425003733	0.033594701989224596	0.029124858808883748
DRA*01:01+DRB1*13:02	0.01786407889562658	0.018187250840904206	0.020836973726162812	0.017336592151487067	0.010378038004085377	0.03320858931734225	0.027168462394868392	0.03315303229413527	0.03718148020976379	0.020133616037037224	0.048402849599939325	0.02025908081532247	0.0185803998333524	0.03116601043890633	0.018237786944644473	0.011501059025544868	0.021655372238563064	0.01995762723763891	0.024215556171303863	0.029221359423236653	0.0241657531278656	0.030938409771804034	0.0211632457665297	0.02244581241668192	0.020095297216384336	0.02854305778160793	0.023065176089952583	0.021550518845415118	0.01507588537426237	0.02619880255492338	0.023222260402801266	0.02854487563013989	0.026346849051403175	0.034450211572218455	0.033899330470826584	0.02677779641413029	0.024342406736927637	0.039066879526112146	0.013451753615366251	0.020328553884091927	0.01768190815069006
B*15:01	0.08502008374487242	0.04926046092918244	0.03753616613158426	0.03075083361047465	0.014549946340948668	0.016668482583299286	0.013397683844229881	0.012004576299360215	0.0351289261953363	0.025565858333093845	0.029255851137651157	0.025008042629683078	0.013573216737397724	0.025515955715593692	0.046150311315624394	0.011807750843665863	0.0483878576576709	0.018920266423996517	0.020028912699903655	0.021457367463602	0.026632266166066895	0.012998378644429027	0.02267175295873434	0.01495862054843839	0.013670248847553279	0.030015144004339227	0.01051287502219738	0.012734723730483932	0.029324888161639903	0.011999732330884355	0.06007169780992681	0.022996096018326802	0.02312866870760263	0.004426486171628415	0.013057323310332138	0.023557957724641036	0.00632934146733974	0.037887782140059674	0.01403437489406675	0.018360328068576487	0.01064276263556188
DPA1*02:01+DPB1*11:01	0.025058131289972297	0.0192875821528039	0.018721827526394997	0.022403992032312144	0.036884805783994064	0.034917690833613665	0.012527456731768563	0.022203850320956803	0.03317469510655732	0.013964802528257013	0.0297708503574097	0.014661603205997237	0.011459531045851791	0.029665068283383052	0.039295423453683434	0.023931970879750124	0.03288831593686769	0.026124096327414383	0.04201249969624932	0.022808603642833502	0.023834061156422715	0.020069273477911837	0.028348713109284898	0.009775481278186478	0.039201729455501086	0.02104966770321556	0.011915404182666484	0.015309054041558306	0.020873978836836553	0.01875107828348148	0.020600735201664094	0.03512805037929627	0.02188176568992003	0.01719519371608619	0.03678596687104602	0.022479166536412302	0.01865609775584924	0.04376501279617311	0.007722730751286981	0.04467984494170279	0.010214196699426628
DPA1*02:01+DPB1*13:01	0.020393700839684083	0.028471589057854824	0.01687641072000095	0.021659837048417948	0.04372466458470151	0.022095624437776698	0.013428578509288441	0.01465123957554929	0.02678097305628317	0.006509065611922078	0.020058434657338364	0.013821522953687495	0.013687198635835751	0.016497340750972644	0.04026549999117691	0.021371371783981182	0.028272594460845717	0.027735530590937887	0.04552129723755166	0.020044430302854604	0.026259114163089597	0.048479917705790306	0.027468174689448517	0.013386722668696411	0.038135684930001294	0.03375493029947262	0.006776995673768589	0.02034293399277356	0.0546270329343258	0.024118964306472982	0.01294061821624303	0.006725306769686459	0.02568771236484943	0.01295073764294495	0.04550697831724341	0.027055201954527194	0.0165223197413255	0.03704819108272259	0.019841817998158238	0.028517992558667344	0.011985747183131076
DPA1*02:02+DPB1*05:01	0.030437710666658853	0.019987779435219184	0.009228710919640889	0.013297794782931435	0.039215737806236044	0.018526945015708077	0.010741149095903414	0.016871204964730234	0.03142003225133813	0.010796916507958122	0.030662702483193686	0.015336487919186202	0.03617614399334099	0.019529323917742532	0.039054658529303364	0.03817668166419824	0.025081780671843797	0.029943317176240485	0.060006323217652445	0.028321489708966766	0.027805323082896547	0.023696072906287856	0.03467629742884121	0.008636435119945135	0.03595782125673397	0.03293900892508189	0.010006032949732102	0.021245210008282788	0.030353022840017493	0.015701470401959093	0.01749181005728347	0.016048025563061643	0.02065090222300744	0.009599086200353765	0.020386137422807045	0.015245953567690512	0.01983907517819001	0.04798960677702498	0.02172305157031875	0.03010877907683374	0.017087986715658046
DQA1*05:01+DQB1*02:01	0.013278620884938376	0.014238777312060621	0.025676274607328055	0.020949318071361505	0.011469316037858272	0.023713572614307267	0.07354650260918605	0.0274232855434997	0.029012306041517007	0.033884615075539026	0.0313797888334065	0.03277595246707889	0.015195973785390171	0.025184342015070235	0.011644386959237215	0.011072690125494168	0.03387318922546936	0.014456063116080014	0.015530946347046983	0.01916672220132509	0.01696216665212228	0.06117771335134343	0.020970843858786153	0.02254405284406645	0.008088106582915668	0.02248549391029443	0.020064110286266156	0.04505435645217385	0.019429377615997112	0.020827068770070303	0.016592983978397535	0.01900603002397039	0.013975610399822803	0.031701620922463605	0.032891026727601066	0.029671254744938952	0.0398918430736392	0.028963859794011327	0.019753306170547717	0.012852730462868446	0.01362379950450871
DRA*01:01+DRB3*03:01	0.015385730260949575	0.014325769204421928	0.011203006676027033	0.013689647965722106	0.005336487688915625	0.01673617437068671	0.03277450091198857	0.02255224246248538	0.03356669541568827	0.017089671845351977	0.03584893338663497	0.01738744950564375	0.023879670883080177	0.02290310559119622	0.018602336904723092	0.011276751101585629	0.015605457325922318	0.020111955183568304	0.026391921737467024	0.026002652367271565	0.019930413050441725	0.03997567036393847	0.02875023849980126	0.016474897161870686	0.016715782097073487	0.019925955698410245	0.020244368347231242	0.030079187252597516	0.017898630574372704	0.03223176367679066	0.025198593309458887	0.038868691600932447	0.024143756362384344	0.02109422325449616	0.049111609499917684	0.06941371686124377	0.04450330280179501	0.0356488478277841	0.015103708378724245	0.017950563452000277	0.01606591913940491
DRA*01:01+DRB4*01:03	0.026180125184901933	0.025236846904191812	0.015594430986206664	0.018418246717162138	0.008022117023362434	0.016859639835791224	0.03701198679647241	0.009940702531819598	0.03384764261985292	0.014672024254856766	0.0336995262090337	0.009891509241805952	0.011497709493194385	0.013228400043534254	0.02932645799566806	0.03276363127147531	0.022126737989746254	0.02161764343667852	0.01741001680653727	0.022556105561175866	0.013535924406740476	0.019985303568495184	0.03251892243619807	0.010424013604126	0.018438902160795082	0.030139709651558415	0.012524391955352869	0.02774720067639435	0.01844472571458348	0.04295358394730279	0.015846515761090856	0.05200094154808216	0.019536751900209696	0.014844015020681655	0.04375145167574944	0.029517753170024846	0.0787922408584668	0.017700485513066744	0.007955085308374936	0.04251610816329841	0.03092447205594034
DRA*01:01+DRB1*04:05	0.016104967127622643	0.025246042642015288	0.02814260006398624	0.025385410131527793	0.014854199845149048	0.019850136750106672	0.018643325775234976	0.02188752540429992	0.03203622362938928	0.015650865097094912	0.014213619177627954	0.017338273132896844	0.05183702601537014	0.020061555440198827	0.0268142266088058	0.017881875075376214	0.025797071496457876	0.0304637191671556	0.035084152403068856	0.03572701865293909	0.026492014433688572	0.013568831499990794	0.03093270922307453	0.02110362626499966	0.019784762560095575	0.016976830078838254	0.041185405933762666	0.021195887296163056	0.014714874699671945	0.01542645922129054	0.029328663643905146	0.02229342558310075	0.021254581619312166	0.022386930404325347	0.024361116308144363	0.020487223081544492	0.023905901406078678	0.029122743452271442	0.027946930342080577	0.03849688463879182	0.026014364672545705
B*38:01	0.06514310632615214	0.0657642938739639	0.10247171155338068	0.022970455756434797	0.018587818712211306	0.011807642934134993	0.010666574331135558	0.027691117959207874	0.009276979809718998	0.015173752155409363	0.013769456862968236	0.012970033601327695	0.013780525007835873	0.019992773881854383	0.024248029263290102	0.01903435132964338	0.06696529859974086	0.009284205106608037	0.010390054510173564	0.022209084615469124	0.010649217834531526	0.012098323795650224	0.025029778276554802	0.012790703772116893	0.020753113832850913	0.017199880488013967	0.010077348512209284	0.028724651017984024	0.05187079365124952	0.012141709915652029	0.04980043009378784	0.016193971151346655	0.014623654569077507	0.004676653777580207	0.01588643409880478	0.047682213540257624	0.006417339532074146	0.02571603557342387	0.02286001114083952	0.019681034754049802	0.012929434481284153
DRA*01:01+DRB5*01:01	0.013333654846787535	0.019759289121409562	0.014983717465466862	0.010149719101334276	0.01025730873930512	0.014905525758618593	0.032907393151405444	0.022661169273663295	0.030198672278855122	0.032493118086811594	0.024522918454943386	0.03985939036347956	0.010722508441046753	0.042370044188395004	0.029327050404933986	0.030694153528924278	0.03712689342070347	0.025084697242375727	0.018863628922566798	0.05228196769925254	0.01009864191086441	0.019083283011729783	0.020082109604819882	0.019324574246313436	0.02759253982077401	0.01764420170062719	0.019820554636570214	0.02148153839310156	0.01274870445252623	0.018394860575693128	0.033482767689329236	0.016045233729273974	0.02124610917792032	0.028786519015189162	0.018976459894540217	0.015465428329092942	0.023664833682293825	0.07630745201688723	0.014259388346599641	0.030635796621720977	0.022356182653853765
A*24:02	0.04489916645225674	0.015362872845883413	0.12380651835469947	0.02460013671092972	0.011482347958622963	0.0158926405654651	0.024388018717272687	0.05392181444122872	0.03358280965695	0.012601351943118998	0.01176742909208053	0.03444881895251518	0.0607245785947233	0.030169035274983828	0.012250799007130494	0.027008238053495066	0.011362081270878266	0.009002777783869827	0.015330803256203647	0.019556914227842326	0.024840729553784212	0.01921530035334527	0.01582266405631417	0.014013721875351796	0.06714561793962275	0.012252846122990824	0.006560028174069602	0.012180401448178717	0.043784756037403415	0.016213047643116024	0.02425871935009399	0.017014757320873732	0.012011630156479602	0.008212666347189557	0.01621389549115755	0.014238949831730933	0.005871053847425527	0.027083343481823525	0.0118056951974685	0.024598497636950496	0.014502524974479583
B*40:01	0.07748196089274882	0.07498468803668233	0.052299222263114675	0.026387241042824285	0.020194391287538423	0.017702090278824825	0.011108115460778301	0.014231854550508708	0.040366518805635826	0.018126279448924303	0.01722620502665176	0.02778511092684577	0.03225179752857577	0.01597506820280942	0.026626992117210927	0.02069271631495486	0.019816091049800588	0.015919898933063996	0.02334410458347142	0.019210348538663997	0.019329733014812004	0.019062334099974192	0.022276396742874578	0.026968474891781623	0.009672737905079897	0.021542675004176653	0.010975028923152132	0.012210627354808979	0.02978189217150038	0.014146658646746836	0.07730516929595561	0.02993934601807596	0.022295608542605653	0.007159497621634647	0.009008911912912965	0.022899637495309412	0.007905863822076151	0.0230943990879731	0.01482716474571938	0.01796390279724635	0.009903244615954888
DRA*01:01+DRB1*15:02	0.03573938051216089	0.01682952320821418	0.022497413507155763	0.02109089854360235	0.009007414208856234	0.023318528621927945	0.023456840331489932	0.02136214903143511	0.0411777134645567	0.019432934226783903	0.03038553381614456	0.026049963407357338	0.04181369262388563	0.032097826173807006	0.024074040383152785	0.015728580906675907	0.026606211423607095	0.020672982013063265	0.022068287076925264	0.03837225034180886	0.020287105133463202	0.022689283084404772	0.021530911806715167	0.020865606813152648	0.02335505296776639	0.028947834101733134	0.027667238277101356	0.019395338178039984	0.014716936739263716	0.022208326591032158	0.03849525150491489	0.011461315139286218	0.021743247555754564	0.01540519802840367	0.023235631802343493	0.020479800530706426	0.01498903805679442	0.046108123544864814	0.014755446941554083	0.03669903949670396	0.023182109883390256
B*44:03	0.09725598770143583	0.09998195184574431	0.029208345396537376	0.019158649089648837	0.0309414255578347	0.01706869751007208	0.012129968286906831	0.027831069535318765	0.048744969694950624	0.01578525837904514	0.0169728963608919	0.020927500365601294	0.00606662124637711	0.015170377859341264	0.11677239358457529	0.021380790505053496	0.020670937409733848	0.006511562700197493	0.01248056571829697	0.023835902336389873	0.017685099990204893	0.010459723611634232	0.020857956008433702	0.009857320584605901	0.006209266323308927	0.0053064733296823	0.00798149827910959	0.01846490682816116	0.0393789960774786	0.019908005848101998	0.0589958948195445	0.013239750218136453	0.027527735577517008	0.006579985158065528	0.008289025974817552	0.014916585136719914	0.002552420530973328	0.021816457292087886	0.007849683722242057	0.017860653185961667	0.005366690419259956
B*49:01	0.06392463949756111	0.03206059164302306	0.10040806980150291	0.04004287789319751	0.020956651407339627	0.015018743337202087	0.009075258687032047	0.0172361732870395	0.02592612356477465	0.015485099831876886	0.020657626383254964	0.022042596076631383	0.05857698887194108	0.015503515876368291	0.026675013694702012	0.011298355771951046	0.04800491352327831	0.007939781004970359	0.015327883677887854	0.010500589158394517	0.018389603455410422	0.0131087010555236	0.025787619734714343	0.021640338318715223	0.027557660757165595	0.016482583943434218	0.010236512251885151	0.013067142004150902	0.03826108374058929	0.010481197938753208	0.059052566110190524	0.031167932403717773	0.02759336913047516	0.003358505622032077	0.011288034201673517	0.023298788826770396	0.0023114944817852353	0.023433471456568974	0.007616509947913233	0.022071036748670145	0.0171343548799317
B*55:01	0.043243717322457756	0.2719172176070587	0.03543613880995073	0.023638324878834792	0.007991474901510469	0.003195584343277086	0.009469183644124272	0.018336968765435745	0.013849638099041968	0.009727541528102167	0.031207246858008793	0.024970585734701456	0.03739081978686303	0.020334642482806444	0.011902126609705615	0.00721195801785648	0.04853765750542938	0.011673478338327803	0.014095713172926239	0.011729774400619706	0.024167372235308564	0.008425243413829199	0.011407438876894781	0.006090967694509717	0.00870367508368943	0.04545137090429607	0.012414909424871955	0.007886044234097746	0.02016506092336878	0.011673508009255222	0.04639309525462665	0.01768452562959354	0.013321042770614971	0.011508814611927334	0.010269722132671374	0.03547027382468491	0.0033827881593557914	0.011609221968759046	0.010672166944420119	0.01960120722509292	0.007841757871093
B*35:01	0.0699142357135069	0.05432141224029893	0.032849445806033044	0.023331811585049628	0.013164125852939046	0.018558459952623514	0.012107612654687515	0.010743162985975298	0.03843089289340281	0.018917783368859117	0.010818311168305395	0.021986984112052195	0.010340400065605267	0.06110900904710849	0.021202808748667507	0.06733680173563607	0.03462875405156348	0.013816552835013306	0.011786194567346213	0.02150215333691664	0.021196137122725677	0.017379202179120992	0.018789941501998638	0.018168018454693947	0.010793468254245021	0.02611670831808375	0.011745612415318678	0.017950311471986613	0.024939477921987075	0.030764540262359783	0.059411517361281335	0.0249422682416807	0.01874707625637792	0.005741436954093547	0.012704027635204741	0.01869480600367337	0.0037420289904658444	0.03673576530155477	0.018659273132439216	0.025296588474952055	0.010614881024166023
C*12:03	0.047171896514606064	0.027561040773512877	0.10478376765904342	0.02512021084513339	0.029777603148422854	0.01773244525554703	0.008929205118041917	0.01767063131218309	0.01346000420831799	0.015219766219771077	0.015989134393859208	0.014159424813542465	0.016273206871224462	0.04078880085787399	0.01553329740235107	0.024985712369548278	0.02774994540862401	0.016260810409274993	0.01717723445889731	0.015704027277607925	0.02596970734787767	0.014552202945828166	0.015979342180619284	0.0162289143676563	0.014630348202652367	0.08832601086535502	0.01893492747656426	0.014680179002804513	0.026761906744652498	0.025802630613676214	0.03559267503109918	0.05070166264980319	0.02418340342853342	0.007652422524916879	0.010042540653111047	0.020104319283241242	0.007499623859718041	0.015554428126601294	0.016815654301752005	0.021652889898843477	0.01628604517731047
DRA*01:01+DRB1*01:02	0.019427638787772004	0.018574902259528986	0.027377848909245876	0.018655031509511255	0.016189175920282038	0.03343211951546683	0.033198341666160154	0.019843335618479726	0.04352153273852314	0.014620662035143436	0.028799522135164037	0.02157012031894973	0.033092697166113384	0.02973980540230853	0.028573653073250858	0.018001639331420172	0.04064301243667845	0.01716035342217313	0.025272731405771024	0.035378163268364196	0.020107915099294476	0.0213421898080031	0.028168628240469732	0.017420740617939558	0.01823128696361929	0.017892941546011964	0.021248054063202685	0.0152363386214846	0.017766022754012966	0.017109157668523188	0.022516856199182134	0.0364784814002799	0.018677703064585188	0.013690674237904182	0.02929006370952369	0.02524421302263332	0.023893922519794882	0.03380716637511242	0.018071498017853883	0.033891602071572546	0.02684225707868952
B*57:01	0.02390283329689597	0.04430927261023242	0.07670526374610287	0.04319174771396843	0.013546002189774052	0.027278199328929765	0.017223602955638892	0.01697670473437002	0.029473631766095583	0.016851151760803526	0.024695982475502393	0.020213478285949743	0.06683363157709195	0.020985154512628407	0.012269963878457647	0.006300673839168372	0.013267489171628259	0.013082499979990357	0.015212172300804523	0.014506802271407352	0.009501140790385467	0.015682347311141726	0.03258627811380265	0.02269879369671554	0.02017034906353624	0.010712956131852856	0.043830753950006685	0.018432950253757113	0.027190841775446107	0.01814713646561233	0.032190180308893354	0.012673791342278211	0.02834296660341304	0.009315282705467592	0.012472258275538375	0.02772275498659424	0.0069737564070140885	0.03775938501106553	0.02515445717756697	0.051975381066706385	0.019639980167764883
A*26:01	0.03180103177126408	0.0419721904405617	0.03550519344537316	0.038012495477456096	0.06946120350114608	0.017306674688273543	0.016106363427763126	0.028113710052968383	0.03134043225361641	0.0452936566828754	0.029186480339302188	0.02892690034718908	0.037289286349335024	0.025856266220175093	0.025647706905864025	0.009946596864186962	0.014754006883780086	0.016288909482494323	0.015111744524042594	0.01870275008820041	0.009267695418029503	0.01846649903022938	0.03590903842975573	0.00998845657339611	0.018121488195915525	0.02901548361285557	0.024002145412534245	0.01649807791760121	0.01812974323438183	0.02985610177462331	0.027372519893798998	0.019363411607569606	0.01913390297554006	0.006854655582807521	0.012169062097526094	0.020674464311563803	0.009253480119014518	0.032330349301976424	0.013988892616294398	0.034904684548770784	0.018076247599947637
A*31:01	0.01348137081238146	0.025211591473441198	0.03483291600657032	0.04870944328667621	0.02307223900115273	0.008966105169785469	0.013996185644634054	0.01918240311326004	0.018222031588735865	0.008608651095928756	0.01027707215310112	0.07532568084021721	0.03497013238479247	0.04260071113260419	0.023457085744590826	0.013490109501510111	0.02026740644213592	0.01298446739687613	0.020007375717210285	0.03823963471594452	0.012915870202193784	0.035513034566463826	0.023490340382208038	0.012003629044620653	0.024077848303962913	0.03542403515652916	0.016500078407099616	0.02141731882371057	0.014490345480475288	0.023130123064383244	0.038212431077909705	0.00909679470187846	0.03170030822569345	0.0162511250720158	0.01161878074386571	0.02201677391769592	0.01023181834493204	0.029023304676948674	0.011533887988983065	0.06225317076585435	0.03319636783102686
C*04:01	0.07656969663939418	0.033685189326540264	0.07696018607647791	0.02460151355970094	0.025240348695542297	0.028466806457105753	0.013158753285624198	0.030804639892952523	0.02776195675531429	0.012370401766302839	0.011292172393495416	0.013438991099017538	0.006819719375693767	0.0608885505291072	0.025328974423207678	0.022817998792386426	0.02097843773838348	0.018193343588967494	0.012266961376789202	0.014770564529543208	0.018657077712331896	0.015387869373138121	0.016311109990364035	0.0167660173622327	0.009617890079020482	0.02617235110612726	0.03357378788207172	0.022436480406725953	0.011603828038943742	0.018026102993625105	0.05978098140686453	0.03250827388217903	0.016914837028037737	0.006996983613234758	0.010491931332963821	0.009722795762998617	0.005770426548076093	0.019580210668065597	0.011818028078705564	0.059509990261917514	0.021937820170829334
A*68:01	0.015045079552116394	0.01973915822688406	0.01883965017750324	0.016872965760825795	0.22278299903811172	0.01621659419983399	0.006141802401357538	0.10702761648644538	0.030601900104149902	0.01428517321231749	0.00877049833893374	0.042482604344627084	0.02048094586580614	0.02296271809995262	0.01180391811202881	0.006395843594170339	0.02347913121741072	0.008797488525130568	0.025148314532168505	0.018872958512575443	0.005817409517858984	0.016146322015415517	0.030615900589189473	0.009935280631243718	0.008896881964963146	0.028588847365151344	0.015066346364844203	0.00759886900441295	0.0072371719412875745	0.016940485412968664	0.026532684163423432	0.01764373726863344	0.016604694270630334	0.016810643923836285	0.0059982765148312266	0.00923943943529656	0.004308492701176564	0.04266695902361559	0.011988355062053735	0.037844477893906214	0.006771364632911794
A*29:02	0.01807574730501788	0.039949664403600406	0.02317669970734782	0.028338693883127444	0.02780596854179101	0.018417088839822147	0.011419198526122802	0.040360200695342595	0.022264428454347444	0.012245947683508148	0.012050747853833673	0.03115802701151542	0.07497026831779906	0.020090486133454197	0.015190536552802296	0.014759683901092096	0.03582083464981023	0.0118180890926718	0.0640207885790181	0.01688673528763399	0.015349626399080989	0.018686424302564234	0.02980742912418933	0.013378934418910934	0.011405215989660194	0.020332275934259455	0.0213038354397048	0.018429556362545164	0.016914050850618485	0.030907541618417557	0.02441551344733298	0.009172899230965016	0.04211551400207427	0.025249485515338812	0.008346244135363562	0.008486084312722669	0.009173193582413324	0.030439166918591363	0.010104692665930422	0.06566235947197474	0.03150012085768308
A*01:01	0.023026613058557053	0.05372330604647388	0.07336297570015152	0.024233206464486772	0.0635385605422805	0.01771785291843926	0.01090718608128319	0.06603408667363014	0.024900129874529164	0.02297176314938944	0.009456195662916634	0.028260226833055874	0.09726679970871085	0.011585056629300731	0.052448583623948095	0.002154964080953505	0.014649758451935165	0.014483449858830932	0.01902769574222042	0.01862607747303451	0.0039201423144899	0.01953648178508426	0.0285544313927077	0.006305025462272502	0.012209581248715627	0.019667394352731127	0.019719603302398154	0.044907240129746166	0.023483184280161162	0.02285873729014741	0.023786715029709363	0.002906316784480036	0.015302368561082018	0.005057181347009309	0.005147391352909847	0.008650035939067918	0.0027958067038720675	0.01581011260525267	0.02831025139544266	0.02049923764543016	0.0221982725031625
B*35:03	0.07703371655888627	0.05270687800701701	0.038834917773014774	0.019350176625405047	0.015548551394014919	0.007547310449700922	0.021187190589878956	0.01732325372921162	0.03177624842807321	0.017903684420929274	0.017210599179087224	0.016211391042741892	0.00984253335884925	0.01607614763057436	0.02579078215066324	0.014599847860730075	0.03312923406176695	0.013704557802469935	0.009832746352370974	0.0228708490972666	0.0169947549239635	0.01433221828343656	0.02720322609184571	0.018982512992167105	0.04335610610769709	0.021469350812217437	0.012427097743278803	0.01204606083796586	0.03182153126179144	0.015176059940972132	0.11294585393079785	0.05045037904918282	0.01804899603704168	0.00656394003036616	0.010747954902494578	0.01672701206213377	0.009501447860974309	0.026974559743567526	0.02732801954248284	0.019187646621286056	0.00923465471168431
A*32:01	0.04858628915817345	0.019669341014184483	0.14433591891316727	0.04133626692177187	0.017380021742295727	0.007459475248350538	0.022215431344482655	0.016306330109583662	0.02066570820223843	0.013917236045479722	0.024624438820608375	0.017797349378946482	0.04180717996657161	0.020071887067132182	0.021823411574447747	0.010994236648064058	0.01226209945295242	0.013312357883830409	0.012110782247956631	0.011231755201384414	0.010361767739299813	0.0228615669697441	0.03433670571974838	0.014798523439520588	0.014115003587245966	0.017514501035094346	0.027454937041865576	0.019571620348872037	0.04129350898584393	0.014817232792958199	0.0348093424409761	0.01680731065430351	0.014363115565346677	0.014222704107774601	0.012980601528859948	0.0413727351807643	0.006984412571629887	0.034842200613336816	0.024793486041733655	0.03635907254570313	0.007432134147756181
B*14:02	0.05729612805370762	0.0504550057774211	0.024305359623451803	0.030478268580100984	0.02992366023670088	0.016781162689159315	0.016497361271496286	0.012696544587582686	0.028105610518151396	0.03548333456246441	0.021235216743503118	0.02513882113246165	0.023100310874632834	0.023634974003353338	0.025829045798773296	0.02128078605752874	0.026467230281643092	0.014076671318254168	0.016720186603253317	0.03379049912519383	0.018130223354852603	0.029576799817147312	0.03205419666874064	0.015535990114674776	0.012220375321334714	0.032531403811515085	0.02470553221405485	0.011627342998573448	0.01695545955654151	0.02272769883657452	0.03792826763651753	0.0297176974015569	0.024872386327518203	0.009954317011215226	0.01571508732073665	0.016705575323425505	0.012094799833782475	0.02884075608454751	0.023164599921036543	0.03473988371284078	0.016905428893979207
DQA1*03:03+DQB1*02:02	0.03215132705484343	0.01819922273892067	0.05745467296577572	0.0661385620175783	0.0132296316392287	0.0421180343414836	0.03360749434206956	0.048336516719150034	0.026813673474420853	0.013939167523550266	0.016735772202262994	0.016957809659072065	0.012884019020330255	0.010720482746317806	0.016660315916183305	0.011567434033199896	0.02383729670448755	0.02145700724069179	0.01627114933992015	0.03263762593456242	0.009100792168253562	0.02078930680347411	0.02373961185284801	0.02707836828791083	0.017307887964112312	0.030568927941642055	0.03253450262334225	0.01776728841947374	0.014548886017527936	0.02114951936542429	0.030109988100013738	0.02071851871604757	0.03359717114637994	0.02214167751793265	0.029674753040887156	0.018867744964379828	0.016337437616398734	0.030078965734899467	0.0149342649645441	0.02212679982983556	0.015110371310622827
DRA*01:01+DRB1*08:01	0.016224303448095348	0.024013117105383706	0.027118694106958243	0.017694576139260468	0.012616165125364006	0.03115679579215272	0.018250795474218037	0.022898517098572962	0.03982676662975211	0.013699721804987314	0.021184633243575165	0.014415146796045617	0.0556187093237466	0.03334314209614942	0.027477121642894058	0.025682007771186385	0.02157448169155587	0.020412514239324105	0.025985143158704087	0.029951329710809358	0.023878131998570303	0.013919151914918552	0.028721052653553063	0.013446624488766481	0.016039213289368966	0.013789274332105804	0.03502358629985787	0.023403082088775385	0.015324394428963876	0.019156987168676386	0.021649269989894897	0.021404270008130024	0.030518491779358288	0.022240484296025632	0.028962397128538774	0.01612320960278462	0.021576072062499004	0.04820412884815408	0.028371134377864832	0.045100510929002274	0.014004849915455564
A*25:01	0.053948502536864076	0.04428085695282601	0.1119363577506642	0.03412573425772165	0.009871644459125785	0.009667513138976775	0.011737153380420888	0.012059636008683284	0.04418376268025338	0.02550741952198965	0.018731767909521253	0.030172882852789847	0.020829805391183755	0.02150449460174286	0.01013396290673416	0.010570277840650998	0.009866694906878587	0.008644039760041274	0.015312351524666376	0.01467920375794339	0.020435278243104864	0.02117729345598632	0.034115751833632635	0.009013126548948099	0.009978058638172617	0.02132289460153619	0.020884922998055888	0.0204663254656732	0.024431478305367623	0.05871762600535164	0.026836031434311434	0.03140247174871402	0.016995995494233904	0.017898407050048876	0.01019646204448825	0.029185728358589725	0.006560649384889011	0.021935979090901874	0.021477349843644283	0.03770642385913699	0.02149768345553436
B*13:02	0.05854877380566933	0.03971217557963857	0.03562172283090234	0.023286879654296343	0.021906534475401397	0.02518458931704649	0.012803685702308542	0.0181981519384783	0.02983120010809865	0.019474958941801384	0.011691102641092287	0.018672550685479974	0.036834907930882205	0.043269800606978125	0.027371060517791732	0.013532825696809692	0.018836613503722184	0.014339408538763072	0.015356441277808497	0.012875995719827385	0.017005758103446778	0.017907491616889912	0.0809321462750154	0.013715221957301049	0.01083065974720701	0.016749397835527525	0.019311046552214616	0.01762919469219646	0.039555741977694125	0.012363583607673069	0.04752108766566024	0.014808359258195002	0.04024383844771397	0.006224622972168845	0.012183957313347581	0.04763518577796562	0.0095011537014978	0.04134778241512657	0.00887806447580111	0.014482338196636293	0.013823987937924513
B*08:01	0.07160145798673807	0.10013390231897279	0.03738479460616583	0.024420576714928414	0.024885274658372668	0.005742320865017026	0.011839492480147294	0.011297384715733251	0.027659111836905132	0.012928721125949552	0.03452690624139543	0.02593119582973753	0.020326270358324062	0.01033572302773409	0.009715495769715412	0.014281967520545214	0.03919235477921481	0.0073806956003503454	0.01609159373362017	0.018776515441466014	0.013560070686164896	0.01899879716954249	0.04716231420083241	0.009046537975501123	0.017039489760617844	0.01030648884365055	0.015851154327989895	0.0056060567339846455	0.03538560003128954	0.009860620347125391	0.05663765585183437	0.03575058136548152	0.02291142791829432	0.0059957000683419	0.016455727989223463	0.05567419570374577	0.009644652359711355	0.03146380538519723	0.016026829165759735	0.024529944830266222	0.01764059367441213
B*07:02	0.06577616497923766	0.10606449903883323	0.027315882274841444	0.019051678395776702	0.009025582354141217	0.003576361620638396	0.010374400828715961	0.010008952459514546	0.026506114298384464	0.01336340827404505	0.016776820330667398	0.08566706905286195	0.03031583000709041	0.026590533791015624	0.010031731263470858	0.00819268879985922	0.06778463389566156	0.007054298401822603	0.016087896639858573	0.018743648189194776	0.0234272553038843	0.05160891552551312	0.01453496235721635	0.002075777591365361	0.006848228250194668	0.02534437654283921	0.003117543437887938	0.01012993035952058	0.05241571109697747	0.007240234373486864	0.0408040791989353	0.057187788092964945	0.02212711897733502	0.006938545831101691	0.011737353129290513	0.013491483614134873	0.006448277187654023	0.02627439927263098	0.013892564570282338	0.019483372849195966	0.006563887541956892
C*06:02	0.018565972691538583	0.009268569034135078	0.08917846796317537	0.019864938353112996	0.07330001377865954	0.13306964253725367	0.004601566953073642	0.058130834820622465	0.007520415027961505	0.0051213527388065455	0.005845199170305518	0.012826105098833977	0.010636177545153806	0.02425585114193859	0.02982223542384654	0.0016607467366095878	0.006579245895640871	0.019891342948352885	0.018945647729055687	0.010027815606910864	0.009182556162999194	0.016080888921016178	0.007863324112683501	0.01078255402050587	0.0033228431433102736	0.08171058006569829	0.053321609312348056	0.015675864507255857	0.025308006810676593	0.0353375962858011	0.024060084803079144	0.01924178888492347	0.027109272762881356	0.007638849800667655	0.004672543035464941	0.004038206225948766	0.01300851307123112	0.03738170156050432	0.0030821805955621277	0.03208961159476718	0.009979283127687475
A*23:01	0.05838629847501704	0.017695724748702592	0.06489697845459391	0.02431139443930149	0.012087321716915393	0.01965097560114532	0.019259920911047775	0.028995849843323922	0.027096772834404616	0.012570195555959583	0.050042373603739226	0.037644153924861465	0.031301624119995305	0.033012187248280804	0.014070902263072244	0.041815078577204984	0.012559343240121335	0.017775350064890262	0.015995810852558554	0.0381559620627349	0.02838853830605976	0.023177768169240914	0.018196565970035637	0.006191688037303016	0.04201316110961632	0.009582835220459973	0.01756496030625071	0.031175075525667846	0.032447626264477517	0.009703776881337446	0.013338253160773474	0.011185662281819839	0.022936655189529954	0.014987113816939852	0.013794664188204341	0.02565477125521606	0.009560146043805161	0.04342233560762861	0.009187862299685538	0.02776632068031318	0.012400001147764012
C*07:01	0.02460193104646639	0.14495402341451968	0.10596907007718921	0.027005655060251304	0.014775986239031728	0.021664628849385106	0.00295236706940702	0.019840399200533893	0.004774288256389269	0.005415115378625907	0.000812693237172711	0.007535490256758418	0.0	0.041608581311095794	0.042902570812908575	0.003174924759603162	0.004532555814221117	0.15313018520890725	0.0358743076376172	0.010843992333489302	0.005106824302267864	0.012803844330604927	0.0074007004918534595	0.008044291478969087	0.002371573771336949	0.0451316034107472	0.026579216423513477	0.009253357539762072	0.007763061850519126	0.023887375356348786	0.022419609855398336	0.02942831949175736	0.058291449507849626	0.003337950894690926	0.006431552757288005	0.005587825268096567	0.002395405195011895	0.0326104206416512	0.0028502502425160636	0.008305462200225492	0.007631139026018336
